# Supplementary material for: Plant Hormone and Inorganic Ion Concentrations in the Xylem Exudate of Grafted Plants Depend on the Scion–Rootstock Combination
Source: Plants (Basel). 2022 Oct 1;11(19):2594. doi: 10.3390/plants11192594 (PMC9571263; doi:10.3390/plants11192594)
Supplement: Supplementary file 1 [file plants-11-02594-s001.zip]

Archive with 4 entries (4 files):
- Figure_S1.pptx
- Table_S1.xlsx
- Table_S2.xlsx
- Table_S3.xlsx
