# Supplementary material for: Plant Hormone and Inorganic Ion Concentrations in the Xylem Exudate of Grafted Plants Depend on the Scion–Rootstock Combination
Source: Plants (Basel). 2022 Oct 1;11(19):2594. doi: 10.3390/plants11192594 (PMC9571263; doi:10.3390/plants11192594)
Supplement: Supplementary file 1 [file plants-11-02594-s001.zip › Table_S1.xlsx]

## Sheet: Sheet1
Table S1. Various tomato grafted plants combinations used in this study.
Scion	Rootstock
S. lycopersicum ‘CF Momotaro Haruka’	Commercial cultivar	S. lycopersicum ‘CF Momotaro Haruka’
	Rootstock cultivar	S. lycopersicum ‘Ganbarune’
		S. lycopersicum ‘Ganbarune-Triper’
		S. lycopersicum ‘Spike’
	Dwarf cultivar	S. lycopersicum ‘Chibikko’
		S. lycopersicum ‘Micro-Tom’
		S. lycopersicum ‘Regina’
	Wild species	S. pennellii
