# Supplementary material for: Plant Hormone and Inorganic Ion Concentrations in the Xylem Exudate of Grafted Plants Depend on the Scion–Rootstock Combination
Source: Plants (Basel). 2022 Oct 1;11(19):2594. doi: 10.3390/plants11192594 (PMC9571263; doi:10.3390/plants11192594)
Supplement: Supplementary file 1 [file plants-11-02594-s001.zip › Table_S2.xlsx]

## Sheet: Sheet1
Table S2. Various eggplant grafted plants combinations used in this study.
Scion	Rootstock
S. melongena 'Shikibu'	Commercial cultivar	S. melongena 'Shikibu'
	Tomato rootstock cultivar	S. lycopersicum ‘Ganbarune’
		S. lycopersicum ‘Ganbarune-Triper’
		S. lycopersicum ‘Spike’
	Eggplant rootstock cultivar	S. melongena ‘Daitaro’
		S. aethiopicum ‘Hiranasu’
		S. torvum ‘Tonashimu’
