# Supplementary material for: Plant Hormone and Inorganic Ion Concentrations in the Xylem Exudate of Grafted Plants Depend on the Scion–Rootstock Combination
Source: Plants (Basel). 2022 Oct 1;11(19):2594. doi: 10.3390/plants11192594 (PMC9571263; doi:10.3390/plants11192594)
Supplement: Supplementary file 1 [file plants-11-02594-s001.zip › Table_S3.xlsx]

## Sheet: Supplementary Table S3
Table S3. The concentration of CKs in the xylem exudates of various tomato and eggplant grafting combinations.
	iP				iPR				iPRPs		iP7G				iP9G		tZ				tZR				tZRPs				tZ7G				tZ9G		tZOG		tZROG				tZRPsOG		cZ				cZR
Tomato self (CF Momotaro Haruka/CF Momotaro Haruka)	1.26	±	0.22	f	14.93	±	3.62	d	N.D.	a	11.06	±	1.34	ac	N.D.	a	7.43	±	1.2	d	52.44	±	1.68	f	0.29	±	0.05	cd	0.99	±	0.11	a	N.D.	a	>0.1	ad	>0.1			a	N.D.	a	0.28	±	0.07	cd	2.2	±	0.13
CF Momotaro Haruka/Ganbarune	0.98	±	0.09	def	8.73	±	0.9	bc	N.D.	a	8.07	±	2.36	ab	N.D.	a	7.6	±	0.24	d	37.38	±	4.45	de	0.21	±	0.03	ad	0.79	±	0.19	a	>0.1	a	>0.1	ad	>0.1			a	N.D.	a	0.31	±	0.04	cd	1.77	±	0.36
CF Momotaro Haruka/Ganbrune-Triper	0.75	±	0.15	ce	6.46	±	3.26	ac	>0.1	a	8.87	±	4.39	ac	N.D.	a	5.74	±	0.65	cd	27.86	±	6.28	cd	0.4	±	0.21	d	0.92	±	0.55	a	N.D.	a	>0.1	ad	>0.1			a	N.D.	a	0.27	±	0.04	cd	1.51	±	0.37
CF Momotaro Haruka/Spike	1.12	±	0.05	ef	11.08	±	1.18	cd	N.D.	a	9.25	±	1.79	ac	N.D.	a	6.6	±	1.23	d	37.03	±	8.52	de	0.26	±	0.09	bcd	0.93	±	0.13	a	N.D.	a	>0.1	ad	>0.1			a	N.D.	a	0.3	±	0.05	cd	1.83	±	0.19
CF Momotaro Haruka/Chibikko	0.63	±	0.5	ae	7.03	±	5.13	ac	>0.1	a	5.06	±	3.42	a	>0.1	a	8.01	±	2.16	d	46.56	±	9.91	ef	0.3	±	0.05	cd	0.66	±	0.11	a	N.D.	a	>0.1	ad	>0.1			a	N.D.	a	0.26	±	0.12	cd	1.63	±	0.34
CF Momotaro Haruka/Micro-Tom	0.56	±	0.1	acd	8.84	±	2.36	bc	N.D.	a	13.8	±	2.86	bc	>0.1	a	6.32	±	1.1	d	37.17	±	5.51	de	0.19	±	0.07	ac	1.05	±	0.14	ab	N.D.	a	>0.1	ad	>0.1			a	N.D.	a	0.34	±	0.08	d	2.07	±	0.24
CF Momotaro Haruka/Regina	0.7	±	0.11	bce	10.35	±	1.59	bcd	>0.1	a	10.88	±	2.55	ac	N.D.	a	5.79	±	0.92	cd	39.32	±	3.36	df	0.26	±	0.07	bcd	0.95	±	0.19	a	N.D.	a	>0.1	ad	>0.1			a	N.D.	a	0.2	±	0.05	bc	1.54	±	0.26
CF Momotaro Haruka/S.pennellii	0.47	±	0.09	acd	5.77	±	2.59	ac	N.D.	a	9.92	±	2.55	ac	>0.1	a	3.46	±	0.46	bc	19.28	±	2.17	bc	0.13	±	0.03	ac	0.96	±	0.14	a	>0.1	a	>0.1	bcd	>0.1			ab	N.D.	a	0.35	±	0.06	d	2.02	±	0.23
Eggplant Self (Shikibu/Shikibu)	0.31	±	0.03	ac	5.71	±	0.99	ac	N.D.	ab	15.14	±	1.2	bc	N.D.	a	1.19	±	0.2	ab	18.86	±	4.91	bc	>0.1			ab	3.3	±	1.27	cd	N.D.	a	>0.1	d	0.21	±	0.13	bc	N.D.	a	>0.1			a	0.91	±	0.21
Shikibu/Ganbarune	0.28	±	0.17	ac	1.67	±	0.31	a	N.D.	ab	8.19	±	2.36	ab	N.D.	a	0.75	±	0.4	a	5.86	±	1.93	ab	>0.1			a	0.53	±	0.06	a	N.D.	a	>0.1	ab	>0.1			a	N.D.	a	>0.1			ab	0.69	±	0.24
Shikibu/Ganbarune-Triper	0.16	±	0.03	a	1.79	±	0.55	a	N.D.	b	10.21	±	1.23	ac	N.D.	a	0.35	±	0.13	cd	4.25	±	1.68	cd	>0.1			a	0.56	±	0.17	a	N.D.	a	>0.1	a	>0.1			a	N.D.	a	>0.1			cd	0.45	±	0.18
Shikibu/Spike	0.22	±	0.11	ab	2.21	±	1.07	a	N.D.	ab	9.58	±	0.24	ac	N.D.	a	0.42	±	0.21	a	4.21	±	1.58	a	>0.1			a	0.57	±	0.24	a	N.D.	a	>0.1	ad	>0.1			a	N.D.	a	>0.1			ab	0.47	±	0.18
Shikibu/Daitaro	0.7	±	0.33	bce	10.15	±	2.66	bcd	N.D.	a	16.77	±	0.92	c	N.D.	a	2.32	±	1.24	ab	26.99	±	9.59	cd	0.13	±	0.09	ac	3.98	±	1.34	d	N.D.	a	>0.1	cd	0.24	±	0.15	c	>0.1	a	>0.1			a	1.01	±	0.29
Shikibu/Hiranasu	0.29	±	0.07	ac	4.68	±	1.15	ab	N.D.	ab	13.72	±	1.1	bc	N.D.	a	1.28	±	0.6	ab	16.6	±	5.96	ac	0.12	±	0.09	ac	2.35	±	0.43	bc	N.D.	a	>0.1	ad	0.16	±	0.07	ac	N.D.	a	>0.1			a	0.28	±	0.05
Shikibu/Tonashim	0.73	±	0.25	ce	9.61	±	2.09	bcd	N.D.	ab	6.68	±	2.16	ac	N.D.	a	2.12	±	0.84	ab	22.26	±	4.58	cd	0.13	±	0.06	ac	1.84	±	0.37	ab	N.D.	a	>0.1	ad	0.12	±	0.03	ac	N.D.	a	>0.1			ab	1.23	±	0.2
The concentrations of N 6-(Δ 2-isopentenyl)-adenine (iP), iP riboside (iPR), iPR phosphates (iPRs), iP-7-N-glucoside (iP7G), iP-9-N-glucoside (iP9G), trans-zeatin (tZ), tZ riboside (tZR), tZR phosphates (tZRPs), tZ-7-N-glucoside (tZ7G), tZ-9-N-glucoside (tZ9G), tZ-O-glucoside (tZOG), tZR-O-glucoside (tZROG), cis-zeatin (cZ), cZ riboside (cZR), cZ-O-glucoside (cZOG), cZR-O-glucoside (cZROG), dihyd…
[truncated: 23 more columns]
